# Supplementary material for: Fabrication of Enzyme-Free and Rapid Electrochemical Detection of Glucose Sensor Based on ZnO Rod and Ru Doped Carbon Nitride Modified Gold Transducer
Source: Nanomaterials (Basel). 2022 May 23;12(10):1778. doi: 10.3390/nano12101778 (PMC9143380; doi:10.3390/nano12101778)
Supplement: Supplementary file 1 [file nanomaterials-12-01778-s001.zip]

Archive with 1 entries (1 files):
- nanomaterials-1705957-supplementary.pdf
